# Supplementary material for: Comparative genome analysis of marine purple sulfur bacterium Marichromatium gracile YL28 reveals the diverse nitrogen cycle mechanisms and habitat-specific traits
Source: Sci Rep. 2018 Dec 13;8:17803. doi: 10.1038/s41598-018-36160-2 (PMC6292899; doi:10.1038/s41598-018-36160-2)
Supplement: Supplementary file 2 — Supplementary Table 1 [file 41598_2018_36160_MOESM2_ESM.xlsx]

## Sheet: Sheet1
GI No.	Position	Size (kb)	Main functions
1	1219kb-1237kb	18.8	Mobile element protein, Phenylalanyl-tRNA and Threonyl-tRNA Biosynthesis, Integration host factor
2	1687kb-1710kb	22.9	Mobile element protein, CheA, CheB, CheR, amylomaltase
3	1703kb-1710kb	6.2	5-methylcytosine-specific restriction related enzyme
4	1903kb-1925kb	21.5	Mobile element protein, Nitrogen fixation NifN, Transposase and inactivated derivatives
5	2078kb-2092kb	13.6	TonB system、Cephalosporin hydroxylase
6	2761kb-2783kb	21.6	CRISPR
7	2812kb-2826kb	13.7	carbohydrate metabolism
8	3539kb-3547kb	8	Phage infected area
9	3699kb-3730kb	31.3	DNA metabolism
