# Supplementary material for: Comparative genome analysis of marine purple sulfur bacterium Marichromatium gracile YL28 reveals the diverse nitrogen cycle mechanisms and habitat-specific traits
Source: Sci Rep. 2018 Dec 13;8:17803. doi: 10.1038/s41598-018-36160-2 (PMC6292899; doi:10.1038/s41598-018-36160-2)
Supplement: Supplementary file 3 — Supplementary Table 2 [file 41598_2018_36160_MOESM3_ESM.xlsx]

## Sheet: Supplemental Table ST1
Island start	Island end	Length	Method	Gene name	Gene ID	Locus	Gene start	Gene end	Strand	Product	External Annotations
850515	859069	8554	Predicted by at least one method	NP_946120.1		RPA0767	850515	851456	1	diguanylate cyclase
850515	859069	8554	Predicted by at least one method	NP_946121.1		RPA0768	851947	852750	1	transposase
850515	859069	8554	Predicted by at least one method	NP_946122.1		RPA0769	853002	853823	1	hypothetical protein
850515	859069	8554	Predicted by at least one method	NP_946123.1		RPA0770	853839	854762	-1	integrase catalytic subunit
850515	859069	8554	Predicted by at least one method	NP_946124.1		RPA0771	854756	855022	-1	hypothetical protein
850515	859069	8554	Predicted by at least one method	NP_946125.1		RPA0772	855099	856412	1	pentapeptide repeat-containing protein
850515	859069	8554	Predicted by at least one method	NP_946126.1		RPA0773	856721	857179	-1	hypothetical protein
850515	859069	8554	Predicted by at least one method	NP_946127.1		RPA0774	857784	858209	1	hypothetical protein
850515	859069	8554	Predicted by at least one method	NP_946128.1		RPA0775	858557	859069	1	hypothetical protein
1403337	1414743	11406	Predicted by at least one method	NP_946636.1		RPA1285	1403337	1403744	1	hypothetical protein
1403337	1414743	11406	Predicted by at least one method	NP_946637.1		RPA1286	1403761	1404003	-1	hypothetical protein
1403337	1414743	11406	Predicted by at least one method	NP_946638.1	dnaG	RPA1287	1404459	1406468	1	DNA primase
1403337	1414743	11406	Predicted by at least one method	NP_946639.1	rpoD	RPA1288	1406728	1408824	1	RNA polymerase sigma factor RpoD
1403337	1414743	11406	Predicted by at least one method	NP_946640.1		RPA1289	1408843	1409175	1	hypothetical protein
1403337	1414743	11406	Predicted by at least one method	NP_946641.1		RPA1290	1409572	1409895	-1	plasmid maintenance system antidote protein
1403337	1414743	11406	Predicted by at least one method	NP_946642.1		RPA1291	1409905	1410195	-1	proteic killer suppression protein
1403337	1414743	11406	Predicted by at least one method	NP_946643.1		RPA1292	1410470	1410664	-1	hypothetical protein
1403337	1414743	11406	Predicted by at least one method	NP_946644.1		RPA1293	1410628	1411431	-1	IS5 transposase
1403337	1414743	11406	Predicted by at least one method	NP_946645.1		RPA1294	1411896	1413359	1	hypothetical protein
1403337	1414743	11406	Predicted by at least one method	NP_946646.1		RPA1295	1413532	1414743	1	signal transduction histidine kinase
1514793	1520285	5492	Predicted by at least one method	NP_946720.1		RPA1370	1515576	1516643	-1	nitrogen-fixing NifU C-terminal
1514793	1520285	5492	Predicted by at least one method	NP_946721.1	vnfX	RPA1371	1516647	1517132	-1	vanadium nitrogenase protein
1514793	1520285	5492	Predicted by at least one method	NP_946722.1	vnfN	RPA1372	1517129	1518511	-1	nitrogenase cofactor synthesis protein
1514793	1520285	5492	Predicted by at least one method	NP_946723.1	vnfE	RPA1373	1518523	1519905	-1	nitrogenase cofactor synthesis protein
1514793	1520285	5492	Predicted by at least one method	NP_946724.1	vnfA	RPA1374	1520222	1521856	1	Fis family transcriptional regulator
1523370	1528773	5403	Predicted by at least one method	NP_946726.1	nifH	RPA1376	1522488	1523378	-1	nitrogenase reductase
1523370	1528773	5403	Predicted by at least one method	NP_946727.1		RPA1377	1523442	1524245	-1	glyoxalase
1523370	1528773	5403	Predicted by at least one method	NP_946728.1	vnfD	RPA1378	1524697	1526115	1	nitrogenase vanadium-iron protein subunit alpha
1523370	1528773	5403	Predicted by at least one method	NP_946729.1	vnfG	RPA1379	1526112	1526453	1	vanadium dinitrogenase subunit delta
1523370	1528773	5403	Predicted by at least one method	NP_946730.1	vnfK	RPA1380	1526517	1527905	1	nitrogenase vanadium-iron protein subunit VnfK
1523370	1528773	5403	Predicted by at least one method	NP_946731.1		RPA1381	1527884	1528840	1	hypothetical protein
1535132	1539760	4628	Predicted by at least one method	NP_946739.1		RPA1389	1535067	1536164	1	hypothetical protein
1535132	1539760	4628	Predicted by at least one method	NP_946740.1		RPA1390	1536155	1536853	1	hypothetical protein
1535132	1539760	4628	Predicted by at least one method	NP_946741.1		RPA1391	1536850	1537893	1	ABC transporter ATP-binding protein
1535132	1539760	4628	Predicted by at least one method	NP_946742.1		RPA1392	1537893	1538441	1	nitroreductase family proteins
1535132	1539760	4628	Predicted by at least one method	NP_946743.1		RPA1393	1538532	1539338	1	hypothetical protein
1535132	1539760	4628	Predicted by at least one method	NP_946744.1		RPA1394	1539494	1540996	-1	transcriptional regulator
1539990	1547053	7063	Predicted by at least one method	NP_946744.1		RPA1394	1539494	1540996	-1	transcriptional regulator
1539990	1547053	7063	Predicted by at least one method	NP_946745.1		RPA1395	1541222	1542790	1	trehalose/maltose binding protein
1539990	1547053	7063	Predicted by at least one method	NP_946746.1		RPA1396	1542824	1543879	1	sugar ABC transporter permease
1539990	1547053	7063	Predicted by at least one method	NP_946747.1		RPA1397	1543879	1544739	1	sugar ABC transporter permease
1539990	1547053	7063	Predicted by at least one method	NP_946748.1		RPA1398	1544736	1545839	1	sugar ABC transporter ATP-binding protein
1539990	1547053	7063	Predicted by at least one method	NP_946749.1		RPA1399	1545836	1546921	1	transport system ATP-binding protein
1539990	1547053	7063	Predicted by at least one method	NP_946750.1		RPA1400	1546928	1547713	1	glutamine amidotransferase
1929247	1933506	4259	Predicted by at least one method	NP_947074.1		RPA1728	1929247	1933506	-1	hypothetical protein
2119814	2145041	25227	Predicted by at least one method	NP_947231.1		RPA1886	2119814	2120014	1	hypothetical protein
2119814	2145041	25227	Predicted by at least one method	NP_947232.1		RPA1887	2120319	2120996	1	phage protease
2119814	2145041	25227	Predicted by at least one method	NP_947233.1		RPA1888	2121168	2122421	1	major capsid protein
2119814	2145041	25227	Predicted by at least one method	NP_947234.1		RPA1889	2122753	2123124	1	hypothetical protein
2119814	2145041	25227	Predicted by at least one method	NP_947235.1		RPA1890	2123340	2126441	-1	hypothetical protein
2119814	2145041	25227	Predicted by at least one method	NP_947236.1		RPA1891	2127296	2128252	1	hypothetical protein
2119814	2145041	25227	Predicted by at least one method	NP_947237.1		RPA1892	2128329	2129489	1	terminase GTA
2119814	2145041	25227	Predicted by at least one method	NP_947238.1		RPA1893	2129587	2129865	1	hypothetical protein
2119814	2145041	25227	Predicted by at least one method	NP_947239.1		RPA1894	2129885	2130196	-1	hypothetical protein
2119814	2145041	25227	Predicted by at least one method	NP_947240.1		RPA1895	2130278	2130982	-1	peptidase S1 and S6 chymotrypsin/Hap
2119814	2145041	25227	Predicted by at least one method	NP_947241.1	GTA	RPA1896	2131110	2131670	1	hypothetical protein
2119814	2145041	25227	Predicted by at least one method	NP_947242.1	GTA	RPA1897	2131667	2131987	1	hypothetical protein
2119814	2145041	25227	Predicted by at least one method	NP_947243.1	GTA	RPA1898	2131984	2132394	1	hypothetical protein
2119814	2145041	25227	Predicted by at least one method	NP_947244.1	GTA	RPA1899	2132407	2132814	1	hypothetical protein
2119814	2145041	25227	Predicted by at least one method	NP_947245.2	GTA	RPA1900	2132824	2133326	1	hypothetical protein
2119814	2145041	25227	Predicted by at least one method	NP_947247.1	GTA	RPA1902	2133338	2133931	1	hypothetical protein
2119814	2145041	25227	Predicted by at least one method	NP_947248.1	GTA	RPA1903	2134093	2134731	1	hypothetical protein
2119814	2145041	25227	Predicted by at least one method	NP_947249.1		RPA1904	2134844	2136670	1	hypothetical protein
2119814	2145041	25227	Predicted by at least one method	NP_947250.1	GTA	RPA1905	2136963	2137874	1	hypothetical protein
2119814	2145041	25227	Predicted by at least one method	NP_947251.1	GTA	RPA1906	2137914	2138366	1	hypothetical protein
2119814	2145041	25227	Predicted by at least one method	NP_947252.1		RPA1907	2138431	2138856	1	hypothetical protein
2119814	2145041	25227	Predicted by at least one method	NP_947253.1		RPA1908	2138895	2139362	-1	hypothetical protein
2119814	2145041	25227	Predicted by at least one method	NP_947254.1		RPA1909	2139516	2139989	1	MarR family transcriptional regulator
2119814	2145041	25227	Predicted by at least one method	NP_947255.1		RPA1910	2139991	2140443	1	hypothetical protein
2119814	2145041	25227	Predicted by at least one method	NP_947256.1		RPA1911	2140469	2141014	1	nickel-dependent hydrogenase b-type cytochrome subunit
2119814	2145041	25227	Predicted by at least one method	NP_947257.1		RPA1912	2141169	2145041	1	hypothetical protein
2484597	2505110	20513	Predicted by at least one method	NP_947552.1		RPA2207	2484202	2485770	1	recombinase
2484597	2505110	20513	Predicted by at least one method	NP_947553.1	parB2	RPA2208	2485767	2486651	1	ParB-like partioning protein
2484597	2505110	20513	Predicted by at least one method	NP_947554.1		RPA2209	2486653	2487543	1	ParB-like nuclease
2484597	2505110	20513	Predicted by at least one method	NP_947555.1		RPA2210	2487834	2489702	1	hypothetical protein
2484597	2505110	20513	Predicted by at least one method	NP_947556.1		RPA2211	2489714	2492842	-1	DEAD/DEAH box helicase
2484597	2505110	20513	Predicted by at least one method	NP_947557.1		RPA2212	2492832	2494688	-1	hypothetical protein
2484597	2505110	20513	Predicted by at least one method	NP_947558.1		RPA2213	2494678	2495862	-1	hypothetical protein
2484597	2505110	20513	Predicted by at least one method	NP_947559.1		RPA2214	2495915	2499256	-1	helicase
2484597	2505110	20513	Predicted by at least one method	NP_947560.1		RPA2215	2499276	2502677	-1	ATP-dependent exodeoxyribonuclease subunit A
2484597	2505110	20513	Predicted by at least one method	NP_947561.1		RPA2216	2502677	2505340	-1	hypothetical protein
2505395	2509909	4514	Predicted by at least one method	NP_947562.1		RPA2217	2505626	2506510	1	hypothetical protein
2505395	2509909	4514	Predicted by at least one method	NP_947563.1		RPA2218	2506544	2510062	1	ATP-dependent RNA helicase
2560100	2564480	4380	Predicted by at least one method	NP_947604.1	arsH	RPA2259	2559423	2560178	1	arsenical resistance protein ArsH
2560100	2564480	4380	Predicted by at least one method	NP_947605.1		RPA2260	2560618	2564379	1	viral RNA helicase
2560618	2567742	7124	Predicted by at least one method	NP_947605.1		RPA2260	2560618	2564379	1	viral RNA helicase
2560618	2567742	7124	Predicted by at least one method	NP_947606.1		RPA2261	2564583	2564822	1	GMP synthase
2560618	2567742	7124	Predicted by at least one method	NP_947607.1	gltS	RPA2262	2565446	2566642	-1	glutamate permease
2560618	2567742	7124	Predicted by at least one method	NP_947608.1		RPA2263	2566820	2567248	-1	plasmid stabilization protein
2560618	2567742	7124	Predicted by at least one method	NP_947609.1		RPA2264	2567248	2567742	-1	hypothetical protein
2560618	2567742	7124	Predicted by at least one method	NP_947610.1		RPA2265	2567739	2568734	-1	hypothetical protein
2585678	2595245	9567	Predicted by at least one method	NP_947628.1		RPA2283	2585678	2585953	-1	proteic killer suppression protein
2585678	2595245	9567	Predicted by at least one method	NP_947629.1		RPA2284	2586042	2586356	-1	drug efflux protein
2585678	2595245	9567	Predicted by at least one method	NP_947630.1	prfC	RPA2285	2586587	2588212	1	peptide chain release factor 3
2585678	2595245	9567	Predicted by at least one method	NP_947631.1		RPA2286	2589207	2590193	-1	hypothetical protein
2585678	2595245	9567	Predicted by at least one method	NP_947632.1		RPA2287	2590350	2591336	1	hypothetical protein
2585678	2595245	9567	Predicted by at least one method	NP_947633.1		RPA2288	2591445	2591903	-1	cyclase
2585678	2595245	9567	Predicted by at least one method	NP_947634.1		RPA2289	2592184	2593512	1	hypothetical protein
2585678	2595245	9567	Predicted by at least one method	NP_947635.1		RPA2290	2593524	2595245	1	hypothetical protein
2614239	2622218	7979	Predicted by at least one method	NP_947651.1		RPA2306	2614239	2614787	1	nickel-dependent hydrogenase b-type cytochrome subunit
2614239	2622218	7979	Predicted by at least one method	NP_947652.1		RPA2307	2614856	2617183	-1	tonB-dependent receptor
2614239	2622218	7979	Predicted by at least one method	NP_947653.1		RPA2308	2617418	2618596	1	ABC transporter periplasmic iron siderophore binding protein
2614239	2622218	7979	Predicted by at least one method	NP_947654.1		RPA2309	2618593	2619684	1	iron chelatin ABC transporter permease subunit
2614239	2622218	7979	Predicted by at least one method	NP_947655.1		RPA2310	2619681	2620451	1	iron ABC transporter ATP-binding protein
2614239	2622218	7979	Predicted by at least one method	NP_947656.1		RPA2311	2620446	2621075	-1	hypothetical protein
2614239	2622218	7979	Predicted by at least one method	NP_947657.1		RPA2312	2621072	2621737	-1	hypothetical protein
2614239	2622218	7979	Predicted by at least one method	NP_947658.1		RPA2313	2621691	2622218	-1	hypothetical protein
2865394	2875290	9896	Predicted by at least one method	NP_947867.1	cspA2	RPA2525	2865394	2866101	1	cold-shock DNA-binding domain-containing protein
2865394	2875290	9896	Predicted by at least one method	NP_947868.1		RPA2526	2866285	2866770	1	hypothetical protein
2865394	2875290	9896	Predicted by at least one method	NP_947869.1		RPA2527	2867308	2868930	-1	DNA-dependent RNA polymerase
2865394	2875290	9896	Predicted by at least one method	NP_947870.1		RPA2528	2869057	2869569	1	hypothetical protein
2865394	2875290	9896	Predicted by at least one method	NP_947871.1		RPA2529	2869607	2869996	1	hypothetical protein
2865394	2875290	9896	Predicted by at least one method	NP_947872.1		RPA2530	2870046	2870819	1	hypothetical protein
2865394	2875290	9896	Predicted by at least one method	NP_947873.1		RPA2531	2870915	2871193	1	hypothetical protein
2865394	2875290	9896	Predicted by at least one method	NP_947874.1		RPA2532	2871455	2872216	1	hypothetical protein
2865394	2875290	9896	Predicted by at least one method	NP_947875.1		RPA2533	2872381	2872800	1	hypothetical protein
2865394	2875290	9896	Predicted by at least one method	NP_947876.1		RPA2534	2872797	2873579	1	hypothetical protein
2865394	2875290	9896	Predicted by at least one method	NP_947877.1	waaG	RPA2535	2874172	2875290	1	UDP-glucose:(heptosyl) LPS alpha 1,3-glucosyltransferase
2865394	2875290	9896	Predicted by at least one method	NP_947878.1		RPA2536	2875224	2876498	-1	OpgC protein
2869057	2873579	4522	Predicted by at least one method	NP_947870.1		RPA2528	2869057	2869569	1	hypothetical protein
2869057	2873579	4522	Predicted by at least one method	NP_947871.1		RPA2529	2869607	2869996	1	hypothetical protein
2869057	2873579	4522	Predicted by at least one method	NP_947872.1		RPA2530	2870046	2870819	1	hypothetical protein
2869057	2873579	4522	Predicted by at least one method	NP_947873.1		RPA2531	2870915	2871193	1	hypothetical protein
2869057	2873579	4522	Predicted by at least one method	NP_947874.1		RPA2532	2871455	2872216	1	hypothetical protein
2869057	2873579	4522	Predicted by at least one method	NP_947875.1		RPA2533	2872381	2872800	1	hypothetical protein
2869057	2873579	4522	Predicted by at least one method	NP_947876.1		RPA2534	2872797	2873579	1	hypothetical protein
3348336	3358482	10146	Predicted by at least one method	NP_948299.1		RPA2958	3348336	3349376	-1	DNA-binding protein
3348336	3358482	10146	Predicted by at least one method	NP_948300.1	lon	RPA2959	3349571	3352003	-1	ATP-dependent protease La
3348336	3358482	10146	Predicted by at least one method	NP_948301.1	clpX	RPA2960	3352313	3353587	-1	ATP-dependent protease ATP-binding subunit ClpX
3348336	3358482	10146	Predicted by at least one method	NP_948302.1	clpP	RPA2961	3353980	3354618	-1	endopeptidase Clp
3348336	3358482	10146	Predicted by at least one method	NP_948303.1	tig	RPA2962	3354932	3356290	-1	trigger factor
3348336	3358482	10146	Predicted by at least one method	NP_948304.1		RPA2963	3356681	3357154	-1	hypothetical protein
3348336	3358482	10146	Predicted by at least one method	NP_948305.1		RPA2964	3357277	3358482	1	multicopper oxidase type 1
3372218	3380197	7979	Predicted by at least one method	NP_948318.1	nrd	RPA2977	3372218	3375991	1	ribonucleotide-diphosphate reductase subunit alpha
3372218	3380197	7979	Predicted by at least one method	NP_948319.1		RPA2978	3376115	3377209	1	hypothetical protein
3372218	3380197	7979	Predicted by at least one method	NP_948320.1		RPA2979	3377373	3377621	1	hypothetical protein
3372218	3380197	7979	Predicted by at least one method	NP_948321.1		RPA2980	3377728	3378324	-1	integrase
3372218	3380197	7979	Predicted by at least one method	NP_948322.1		RPA2981	3378321	3378647	-1	P2 ISBm2
3372218	3380197	7979	Predicted by at least one method	NP_948323.1		RPA2982	3378641	3378907	-1	hypothetical protein
3372218	3380197	7979	Predicted by at least one method	NP_948324.1		RPA2983	3379718	3380197	1	hypothetical protein
4034096	4048295	14199	Predicted by at least one method	NP_948906.1		RPA3568	4034096	4034635	-1	hypothetical protein
4034096	4048295	14199	Predicted by at least one method	NP_948907.1		RPA3569	4034923	4035465	-1	hypothetical protein
4034096	4048295	14199	Predicted by at least one method	NP_948908.1		RPA3570	4035633	4036355	1	two-component transcriptional regulator
4034096	4048295	14199	Predicted by at least one method	NP_948909.1		RPA3571	4036352	4037686	1	two component sensor histidine kinase
4034096	4048295	14199	Predicted by at least one method	NP_948910.1		RPA3572	4037705	4039423	-1	hypothetical protein
4034096	4048295	14199	Predicted by at least one method	NP_948911.1	thiO	RPA3573	4039635	4040612	1	glycine oxidase ThiO
4034096	4048295	14199	Predicted by at least one method	NP_948912.1	thiS	RPA3574	4040603	4040800	1	thiamine biosynthesis protein ThiS
4034096	4048295	14199	Predicted by at least one method	NP_948913.1	thiG	RPA3575	4041053	4041835	1	thiazole synthase
4034096	4048295	14199	Predicted by at least one method	NP_948914.1	thiE	RPA3576	4041822	4042430	1	thiamine-phosphate pyrophosphorylase
4034096	4048295	14199	Predicted by at least one method	NP_948915.1	thiC	RPA3577	4042665	4044665	1	thiamine biosynthesis protein ThiC
4034096	4048295	14199	Predicted by at least one method	NP_948916.1		RPA3578	4044836	4045711	1	hypothetical protein
4034096	4048295	14199	Predicted by at least one method	NP_948917.1		RPA3579	4045969	4046235	1	hypothetical protein
4034096	4048295	14199	Predicted by at least one method	NP_948918.1		RPA3580	4046232	4047152	1	integrase catalytic subunit
4034096	4048295	14199	Predicted by at least one method	NP_948919.1		RPA3581	4047139	4047318	-1	hypothetical protein
4034096	4048295	14199	Predicted by at least one method	NP_948920.1		RPA3582	4047439	4047969	-1	hypothetical protein
4034096	4048295	14199	Predicted by at least one method	NP_948921.1		RPA3583	4047957	4048295	-1	hypothetical protein
4354998	4372349	17351	Predicted by at least one method	NP_949189.1		RPA3852	4354998	4355564	-1	hypothetical protein
4354998	4372349	17351	Predicted by at least one method	NP_949190.1		RPA3853	4355837	4356952	1	hypothetical protein
4354998	4372349	17351	Predicted by at least one method	NP_949191.1		RPA3854	4357103	4357480	1	hypothetical protein
4354998	4372349	17351	Predicted by at least one method	NP_949192.1		RPA3855	4357821	4358735	1	hypothetical protein
4354998	4372349	17351	Predicted by at least one method	NP_949193.1		RPA3856	4358739	4359098	1	hypothetical protein
4354998	4372349	17351	Predicted by at least one method	NP_949194.1		RPA3857	4359262	4361286	-1	esterase
4354998	4372349	17351	Predicted by at least one method	NP_949195.1		RPA3858	4361678	4361935	1	hypothetical protein
4354998	4372349	17351	Predicted by at least one method	NP_949196.1		RPA3859	4361953	4362348	-1	hypothetical protein
4354998	4372349	17351	Predicted by at least one method	NP_949197.1		RPA3860	4362408	4362581	1	hypothetical protein
4354998	4372349	17351	Predicted by at least one method	NP_949198.1		RPA3861	4362966	4363352	1	hypothetical protein
4354998	4372349	17351	Predicted by at least one method	NP_949199.1		RPA3862	4363538	4363834	-1	hypothetical protein
4354998	4372349	17351	Predicted by at least one method	NP_949200.1		RPA3863	4363862	4364614	-1	Crp/Fnr family transcriptional regulator
4354998	4372349	17351	Predicted by at least one method	NP_949201.1		RPA3864	4364688	4364954	-1	hypothetical protein
4354998	4372349	17351	Predicted by at least one method	NP_949202.1		RPA3865	4365165	4365713	1	thioesterase
4354998	4372349	17351	Predicted by at least one method	NP_949203.1		RPA3866	4365768	4367363	-1	hypothetical protein
4354998	4372349	17351	Predicted by at least one method	NP_949204.1		RPA3867	4367449	4368609	1	hypothetical protein
4354998	4372349	17351	Predicted by at least one method	NP_949205.1		RPA3868	4368610	4369275	-1	DSBA oxidoreductase
4354998	4372349	17351	Predicted by at least one method	NP_949206.1		RPA3869	4369348	4370169	-1	XRE family transcriptional regulator
4354998	4372349	17351	Predicted by at least one method	NP_949207.1		RPA3870	4370305	4370718	1	hypothetical protein
4354998	4372349	17351	Predicted by at least one method	NP_949208.1	mes-4	RPA3871	4370841	4371578	-1	nuclear protein SET
4354998	4372349	17351	Predicted by at least one method	NP_949209.1		RPA3872	4371720	4372349	1	hypothetical protein
4578940	4583694	4754	Predicted by at least one method	NP_949383.1		RPA4047	4578940	4579608	-1	haloacid dehalogenase
4578940	4583694	4754	Predicted by at least one method	NP_949384.1	rfbF	RPA4048	4580288	4581055	1	alpha-D-glucose-1-phosphate cytidylyltransferase
4578940	4583694	4754	Predicted by at least one method	NP_949385.1	rfbG	RPA4049	4581052	4582146	1	CDP-glucose 4,6-dehydratase
4578940	4583694	4754	Predicted by at least one method	NP_949386.1		RPA4050	4582156	4582953	1	hypothetical protein
4578940	4583694	4754	Predicted by at least one method	NP_949387.1		RPA4051	4582978	4583694	1	oxo-acyl acyl carrier protein dehydrogenase
4578940	4583694	4754	Predicted by at least one method	NP_949388.1		RPA4052	4583678	4584796	1	3-dehydroquinate synthase
4584523	4598436	13913	Predicted by at least one method	NP_949388.1		RPA4052	4583678	4584796	1	3-dehydroquinate synthase
4584523	4598436	13913	Predicted by at least one method	NP_949389.1		RPA4053	4584793	4585872	1	dtdpglucose 4,6-dehydratase
4584523	4598436	13913	Predicted by at least one method	NP_949390.1		RPA4054	4585865	4587670	1	acetolactate synthase large subunit
4584523	4598436	13913	Predicted by at least one method	NP_949391.1		RPA4055	4587670	4588125	1	hypothetical protein
4584523	4598436	13913	Predicted by at least one method	NP_949392.1		RPA4056	4588115	4589041	1	hypothetical protein
4584523	4598436	13913	Predicted by at least one method	NP_949393.1		RPA4057	4589041	4589979	1	dolichol phosphate mannose synthase
4584523	4598436	13913	Predicted by at least one method	NP_949394.1		RPA4058	4590076	4591113	-1	glycosyl transferase family protein
4584523	4598436	13913	Predicted by at least one method	NP_949395.1		RPA4059	4591214	4592116	-1	hypothetical protein
4584523	4598436	13913	Predicted by at least one method	NP_949396.1		RPA4060	4592113	4593444	-1	hypothetical protein
4584523	4598436	13913	Predicted by at least one method	NP_949397.1		RPA4061	4593550	4594539	-1	glycosyltransferase
4584523	4598436	13913	Predicted by at least one method	NP_949398.1		RPA4062	4594774	4596105	1	hypothetical protein
4584523	4598436	13913	Predicted by at least one method	NP_949399.1		RPA4063	4597116	4599650	1	hypothetical protein
4587670	4605989	18319	Predicted by at least one method	NP_949391.1		RPA4055	4587670	4588125	1	hypothetical protein
4587670	4605989	18319	Predicted by at least one method	NP_949392.1		RPA4056	4588115	4589041	1	hypothetical protein
4587670	4605989	18319	Predicted by at least one method	NP_949393.1		RPA4057	4589041	4589979	1	dolichol phosphate mannose synthase
4587670	4605989	18319	Predicted by at least one method	NP_949394.1		RPA4058	4590076	4591113	-1	glycosyl transferase family protein
4587670	4605989	18319	Predicted by at least one method	NP_949395.1		RPA4059	4591214	4592116	-1	hypothetical protein
4587670	4605989	18319	Predicted by at least one method	NP_949396.1		RPA4060	4592113	4593444	-1	hypothetical protein
4587670	4605989	18319	Predicted by at least one method	NP_949397.1		RPA4061	4593550	4594539	-1	glycosyltransferase
4587670	4605989	18319	Predicted by at least one method	NP_949398.1		RPA4062	4594774	4596105	1	hypothetical protein
4587670	4605989	18319	Predicted by at least one method	NP_949399.1		RPA4063	4597116	4599650	1	hypothetical protein
4587670	4605989	18319	Predicted by at least one method	NP_949400.1		RPA4064	4599852	4602869	-1	hypothetical protein
4587670	4605989	18319	Predicted by at least one method	NP_949401.1		RPA4065	4602985	4605462	1	hypothetical protein
4587670	4605989	18319	Predicted by at least one method	NP_949402.1		RPA4066	4605912	4605989	1	hypothetical protein
4598630	4604702	6072	Predicted by at least one method	NP_949399.1		RPA4063	4597116	4599650	1	hypothetical protein
4598630	4604702	6072	Predicted by at least one method	NP_949400.1		RPA4064	4599852	4602869	-1	hypothetical protein
4598630	4604702	6072	Predicted by at least one method	NP_949401.1		RPA4065	4602985	4605462	1	hypothetical protein
4652962	4658322	5360	Predicted by at least one method	NP_949447.1		RPA4111	4652962	4653267	1	hypothetical protein
4652962	4658322	5360	Predicted by at least one method	NP_949448.1		RPA4112	4654732	4655625	1	diguanylate cyclase
4652962	4658322	5360	Predicted by at least one method	NP_949449.1		RPA4113	4656317	4657198	1	conjugal transfer protein trbB
4652962	4658322	5360	Predicted by at least one method	NP_949450.1		RPA4114	4657318	4658322	1	LysR family transcriptional regulator
4668297	4672884	4587	Predicted by at least one method	NP_949461.1		RPA4125	4668297	4668737	-1	hypothetical protein
4668297	4672884	4587	Predicted by at least one method	NP_949462.1		RPA4126	4668694	4669896	-1	hypothetical protein
4668297	4672884	4587	Predicted by at least one method	NP_949463.1		RPA4127	4669871	4670587	-1	hypothetical protein
4668297	4672884	4587	Predicted by at least one method	NP_949464.1		RPA4128	4670603	4670845	-1	hypothetical protein
4668297	4672884	4587	Predicted by at least one method	NP_949465.1		RPA4129	4670965	4671315	1	XRE family transcriptional regulator
4668297	4672884	4587	Predicted by at least one method	NP_949466.1		RPA4130	4671312	4672205	1	hypothetical protein
4668297	4672884	4587	Predicted by at least one method	NP_949467.1		RPA4131	4672420	4672884	-1	CopG family transcriptional regulator
4822209	4827884	5675	Predicted by at least one method	NP_949610.1		RPA4274	4822209	4823204	-1	hypothetical protein
4822209	4827884	5675	Predicted by at least one method	NP_949611.1		RPA4275	4823656	4824075	1	hypothetical protein
4822209	4827884	5675	Predicted by at least one method	NP_949612.1		RPA4276	4824214	4824513	1	hypothetical protein
4822209	4827884	5675	Predicted by at least one method	NP_949613.1		RPA4277	4826624	4827253	1	hypothetical protein
4822209	4827884	5675	Predicted by at least one method	NP_949614.1		RPA4278	4827318	4827884	1	hypothetical protein
5115658	5130200	14542	Predicted by at least one method	NP_949869.1		RPA4535	5115658	5115945	1	hypothetical protein
5115658	5130200	14542	Predicted by at least one method	NP_949870.1		RPA4536	5116011	5117702	-1	cyclic nucleotide regulated pyridine nucleotide-disulfide oxidoreductase
5115658	5130200	14542	Predicted by at least one method	NP_949871.1		RPA4537	5118019	5118465	1	hypothetical protein
5115658	5130200	14542	Predicted by at least one method	NP_949872.1		RPA4538	5118975	5119751	-1	hypothetical protein
5115658	5130200	14542	Predicted by at least one method	NP_949873.1		RPA4539	5119758	5120303	-1	hypothetical protein
5115658	5130200	14542	Predicted by at least one method	NP_949874.1		RPA4540	5120345	5120974	1	hypothetical protein
5115658	5130200	14542	Predicted by at least one method	NP_949875.1	rlgA	RPA4541	5121110	5121649	-1	DNA invertase gene rlgA
5115658	5130200	14542	Predicted by at least one method	NP_949876.1		RPA4542	5122393	5122692	1	hypothetical protein
5115658	5130200	14542	Predicted by at least one method	NP_949877.1		RPA4543	5122780	5123184	-1	hypothetical protein
5115658	5130200	14542	Predicted by at least one method	NP_949878.1		RPA4544	5123181	5123774	-1	hypothetical protein
5115658	5130200	14542	Predicted by at least one method	NP_949879.1		RPA4545	5123771	5124109	-1	hypothetical protein
5115658	5130200	14542	Predicted by at least one method	NP_949880.1		RPA4546	5124106	5126418	-1	hypothetical protein
5115658	5130200	14542	Predicted by at least one method	NP_949881.1		RPA4547	5126565	5127233	-1	hypothetical protein
5115658	5130200	14542	Predicted by at least one method	NP_949882.1		RPA4548	5127230	5127577	-1	hypothetical protein
5115658	5130200	14542	Predicted by at least one method	NP_949883.1		RPA4549	5127998	5129380	-1	Phage integrase
5115658	5130200	14542	Predicted by at least one method	NP_949884.1		RPA4550	5129811	5130200	1	hypothetical protein
5118726	5129610	10884	Predicted by at least one method	NP_949872.1		RPA4538	5118975	5119751	-1	hypothetical protein
5118726	5129610	10884	Predicted by at least one method	NP_949873.1		RPA4539	5119758	5120303	-1	hypothetical protein
5118726	5129610	10884	Predicted by at least one method	NP_949874.1		RPA4540	5120345	5120974	1	hypothetical protein
5118726	5129610	10884	Predicted by at least one method	NP_949875.1	rlgA	RPA4541	5121110	5121649	-1	DNA invertase gene rlgA
5118726	5129610	10884	Predicted by at least one method	NP_949876.1		RPA4542	5122393	5122692	1	hypothetical protein
5118726	5129610	10884	Predicted by at least one method	NP_949877.1		RPA4543	5122780	5123184	-1	hypothetical protein
5118726	5129610	10884	Predicted by at least one method	NP_949878.1		RPA4544	5123181	5123774	-1	hypothetical protein
5118726	5129610	10884	Predicted by at least one method	NP_949879.1		RPA4545	5123771	5124109	-1	hypothetical protein
5118726	5129610	10884	Predicted by at least one method	NP_949880.1		RPA4546	5124106	5126418	-1	hypothetical protein
5118726	5129610	10884	Predicted by at least one method	NP_949881.1		RPA4547	5126565	5127233	-1	hypothetical protein
5118726	5129610	10884	Predicted by at least one method	NP_949882.1		RPA4548	5127230	5127577	-1	hypothetical protein
5118726	5129610	10884	Predicted by at least one method	NP_949883.1		RPA4549	5127998	5129380	-1	Phage integrase
5119758	5124109	4351	Predicted by at least one method	NP_949873.1		RPA4539	5119758	5120303	-1	hypothetical protein
5119758	5124109	4351	Predicted by at least one method	NP_949874.1		RPA4540	5120345	5120974	1	hypothetical protein
5119758	5124109	4351	Predicted by at least one method	NP_949875.1	rlgA	RPA4541	5121110	5121649	-1	DNA invertase gene rlgA
5119758	5124109	4351	Predicted by at least one method	NP_949876.1		RPA4542	5122393	5122692	1	hypothetical protein
5119758	5124109	4351	Predicted by at least one method	NP_949877.1		RPA4543	5122780	5123184	-1	hypothetical protein
5119758	5124109	4351	Predicted by at least one method	NP_949878.1		RPA4544	5123181	5123774	-1	hypothetical protein
5119758	5124109	4351	Predicted by at least one method	NP_949879.1		RPA4545	5123771	5124109	-1	hypothetical protein
5119758	5124109	4351	Predicted by at least one method	NP_949880.1		RPA4546	5124106	5126418	-1	hypothetical protein
