# Supplementary material for: Comparative genome analysis of marine purple sulfur bacterium Marichromatium gracile YL28 reveals the diverse nitrogen cycle mechanisms and habitat-specific traits
Source: Sci Rep. 2018 Dec 13;8:17803. doi: 10.1038/s41598-018-36160-2 (PMC6292899; doi:10.1038/s41598-018-36160-2)
Supplement: Supplementary file 4 — Supplementary Table 3 [file 41598_2018_36160_MOESM4_ESM.xlsx]

## Sheet: Supplemental Table ST2
Island start	Island end	Length	Method	Gene name	Gene ID	Locus	Gene start	Gene end	Strand	Product	External Annotations
109519	117083	7564	Predicted by at least one method	YP_001166321.1		Rsph17025_0105	108980	109522	-1	hypothetical protein
109519	117083	7564	Predicted by at least one method	YP_001166322.1		Rsph17025_0106	109519	109893	-1	hypothetical protein
109519	117083	7564	Predicted by at least one method	YP_001166323.1		Rsph17025_0107	110109	110672	-1	hypothetical protein
109519	117083	7564	Predicted by at least one method	YP_001166324.1		Rsph17025_0108	110665	110997	-1	hypothetical protein
109519	117083	7564	Predicted by at least one method	YP_001166325.1		Rsph17025_0109	111019	111648	-1	hypothetical protein
109519	117083	7564	Predicted by at least one method	YP_001166326.1		Rsph17025_0110	111658	112368	-1	hypothetical protein
109519	117083	7564	Predicted by at least one method	YP_001166327.1		Rsph17025_0111	112861	113577	-1	hypothetical protein
109519	117083	7564	Predicted by at least one method	YP_001166328.1		Rsph17025_0112	113577	114818	-1	phage integrase family protein
109519	117083	7564	Predicted by at least one method	YP_001166329.1		Rsph17025_0113	114970	115431	-1	hypothetical protein
109519	117083	7564	Predicted by at least one method	YP_001166330.1		Rsph17025_0114	115782	117083	-1	HlyD family type I secretion membrane fusion protein
109519	117083	7564	Predicted by at least one method	YP_001166331.1		Rsph17025_0115	117080	118816	-1	type I secretion system ATPase
136934	154907	17973	Predicted by at least one method	YP_001166351.1		Rsph17025_0135	136934	137458	1	hypothetical protein
136934	154907	17973	Predicted by at least one method	YP_001166352.1		Rsph17025_0136	137455	138786	1	lambda family phage portal protein
136934	154907	17973	Predicted by at least one method	YP_001166353.1		Rsph17025_0137	138783	140543	1	peptidase U35, phage prohead HK97
136934	154907	17973	Predicted by at least one method	YP_001166354.1		Rsph17025_0138	140543	140761	1	hypothetical protein
136934	154907	17973	Predicted by at least one method	YP_001166355.1		Rsph17025_0139	140763	141092	1	hypothetical protein
136934	154907	17973	Predicted by at least one method	YP_001166356.1		Rsph17025_0140	141340	142467	1	phage integrase family protein
136934	154907	17973	Predicted by at least one method	YP_001166357.1		Rsph17025_0141	142619	143680	-1	FAD dependent oxidoreductase
136934	154907	17973	Predicted by at least one method	YP_001166358.1		Rsph17025_0142	143735	144463	1	hypothetical protein
136934	154907	17973	Predicted by at least one method	YP_001166359.1		Rsph17025_0143	144460	145344	1	hypothetical protein
136934	154907	17973	Predicted by at least one method	YP_001166360.1		Rsph17025_0144	145523	149035	1	chromosome segregation protein SMC
136934	154907	17973	Predicted by at least one method	YP_001166361.1		Rsph17025_0145	149533	149895	1	response regulator receiver protein
136934	154907	17973	Predicted by at least one method	YP_001166362.1		Rsph17025_0146	150007	150357	1	hypothetical protein
136934	154907	17973	Predicted by at least one method	YP_001166363.1		Rsph17025_0147	150358	151530	-1	class I and II aminotransferase
136934	154907	17973	Predicted by at least one method	YP_001166364.1		Rsph17025_0148	151674	152207	1	peptide deformylase
136934	154907	17973	Predicted by at least one method	YP_001166365.1		Rsph17025_0149	152207	152698	1	peptide deformylase
136934	154907	17973	Predicted by at least one method	YP_001166366.1		Rsph17025_0150	152695	153198	1	peptide deformylase
136934	154907	17973	Predicted by at least one method	YP_001166367.1		Rsph17025_0151	153202	154110	1	methionyl-tRNA formyltransferase
136934	154907	17973	Predicted by at least one method	YP_001166368.1		Rsph17025_0152	154168	154404	1	hypothetical protein
136934	154907	17973	Predicted by at least one method	YP_001166369.1		Rsph17025_0153	154416	154907	-1	hypothetical protein
161525	171323	9798	Predicted by at least one method	YP_001166377.1		Rsph17025_0162	161525	162634	1	3-isopropylmalate dehydrogenase
161525	171323	9798	Predicted by at least one method	YP_001166378.1		Rsph17025_0163	162750	163703	1	hypothetical protein
161525	171323	9798	Predicted by at least one method	YP_001166379.1		Rsph17025_0164	164987	165313	-1	hypothetical protein
161525	171323	9798	Predicted by at least one method	YP_001166380.1		Rsph17025_0165	165303	165698	-1	hypothetical protein
161525	171323	9798	Predicted by at least one method	YP_001166381.1		Rsph17025_0166	165695	166156	-1	hypothetical protein
161525	171323	9798	Predicted by at least one method	YP_001166382.1		Rsph17025_0167	166192	166911	-1	hypothetical protein
161525	171323	9798	Predicted by at least one method	YP_001166383.1		Rsph17025_0168	167079	167684	-1	transposase, IS4 family protein
161525	171323	9798	Predicted by at least one method	YP_001166384.1		Rsph17025_0169	167721	167903	1	hypothetical protein
161525	171323	9798	Predicted by at least one method	YP_001166385.1		Rsph17025_0170	167900	168253	1	IS66 Orf2 family protein
161525	171323	9798	Predicted by at least one method	YP_001166386.1		Rsph17025_0171	168322	169893	1	transposase IS66
161525	171323	9798	Predicted by at least one method	YP_001166387.1		Rsph17025_0172	170025	170384	-1	hypothetical protein
161525	171323	9798	Predicted by at least one method	YP_001166388.1		Rsph17025_0173	170470	170859	-1	transposase, IS4 family protein
161525	171323	9798	Predicted by at least one method	YP_001166389.1		Rsph17025_0174	170880	171323	-1	hypothetical protein
305315	312632	7317	Predicted by at least one method	YP_001166522.1		Rsph17025_0307	305315	305518	1	hypothetical protein
305315	312632	7317	Predicted by at least one method	YP_001166523.1		Rsph17025_0308	305685	305888	1	hypothetical protein
305315	312632	7317	Predicted by at least one method	YP_001166524.1		Rsph17025_0309	305961	306785	1	Flp pilus assembly protein CpaB-like protein
305315	312632	7317	Predicted by at least one method	YP_001166525.1		Rsph17025_0310	307200	307490	1	hypothetical protein
305315	312632	7317	Predicted by at least one method	YP_001166526.1		Rsph17025_0311	307708	307932	1	hypothetical protein
305315	312632	7317	Predicted by at least one method	YP_001166527.1		Rsph17025_0313	308315	309178	1	hypothetical protein
305315	312632	7317	Predicted by at least one method	YP_001166528.1		Rsph17025_0314	309303	310115	-1	transposase
305315	312632	7317	Predicted by at least one method	YP_001166529.1		Rsph17025_0316	311797	312303	1	hypothetical protein
305315	312632	7317	Predicted by at least one method	YP_001166530.1		Rsph17025_0317	312309	312632	1	hypothetical protein
730078	743935	13857	Predicted by at least one method	YP_001166930.1		Rsph17025_0719	729863	730081	-1	hypothetical protein
730078	743935	13857	Predicted by at least one method	YP_001166931.1		Rsph17025_0720	730078	730281	-1	hypothetical protein
730078	743935	13857	Predicted by at least one method	YP_001166932.1	fumC	Rsph17025_0721	730281	731675	-1	fumarate hydratase
730078	743935	13857	Predicted by at least one method	YP_001166933.1		Rsph17025_0722	731844	732305	-1	hypothetical protein
730078	743935	13857	Predicted by at least one method	YP_001166934.1		Rsph17025_0723	732407	733063	-1	hypothetical protein
730078	743935	13857	Predicted by at least one method	YP_001166935.1		Rsph17025_0724	734141	734827	1	hypothetical protein
730078	743935	13857	Predicted by at least one method	YP_001166936.1		Rsph17025_0725	734889	737888	-1	phage integrase family protein
730078	743935	13857	Predicted by at least one method	YP_001166937.1		Rsph17025_0726	737875	739368	-1	phage integrase family protein
730078	743935	13857	Predicted by at least one method	YP_001166938.1		Rsph17025_0727	740398	740763	-1	hypothetical protein
730078	743935	13857	Predicted by at least one method	YP_001166939.1		Rsph17025_0728	741432	741710	-1	hypothetical protein
730078	743935	13857	Predicted by at least one method	YP_001166940.1		Rsph17025_0729	741840	743123	1	transposase IS116/IS110/IS902 family protein
730078	743935	13857	Predicted by at least one method	YP_001166941.1		Rsph17025_0730	743435	743935	1	hypothetical protein
730078	743935	13857	Predicted by at least one method	YP_001166942.1		Rsph17025_0731	743932	745059	1	integrase catalytic subunit
734141	743935	9794	Predicted by at least one method	YP_001166935.1		Rsph17025_0724	734141	734827	1	hypothetical protein
734141	743935	9794	Predicted by at least one method	YP_001166936.1		Rsph17025_0725	734889	737888	-1	phage integrase family protein
734141	743935	9794	Predicted by at least one method	YP_001166937.1		Rsph17025_0726	737875	739368	-1	phage integrase family protein
734141	743935	9794	Predicted by at least one method	YP_001166938.1		Rsph17025_0727	740398	740763	-1	hypothetical protein
734141	743935	9794	Predicted by at least one method	YP_001166939.1		Rsph17025_0728	741432	741710	-1	hypothetical protein
734141	743935	9794	Predicted by at least one method	YP_001166940.1		Rsph17025_0729	741840	743123	1	transposase IS116/IS110/IS902 family protein
734141	743935	9794	Predicted by at least one method	YP_001166941.1		Rsph17025_0730	743435	743935	1	hypothetical protein
734141	743935	9794	Predicted by at least one method	YP_001166942.1		Rsph17025_0731	743932	745059	1	integrase catalytic subunit
750038	789577	39539	Predicted by at least one method	YP_001166949.1		Rsph17025_0738	750038	750205	-1	hypothetical protein
750038	789577	39539	Predicted by at least one method	YP_001166950.1		Rsph17025_0739	750290	750856	-1	hypothetical protein
750038	789577	39539	Predicted by at least one method	YP_001166951.1		Rsph17025_0740	750857	751690	-1	integrase catalytic subunit
750038	789577	39539	Predicted by at least one method	YP_001166952.1		Rsph17025_0741	751687	752082	-1	transposase IS3/IS911 family protein
750038	789577	39539	Predicted by at least one method	YP_001166953.1		Rsph17025_0742	752358	753743	-1	chromate transporter
750038	789577	39539	Predicted by at least one method	YP_001166954.1		Rsph17025_0743	753740	754573	-1	rhodanese domain-containing protein
750038	789577	39539	Predicted by at least one method	YP_001166955.1		Rsph17025_0744	754993	755394	-1	rhodanese domain-containing protein
750038	789577	39539	Predicted by at least one method	YP_001166956.1		Rsph17025_0745	755399	756349	-1	hypothetical protein
750038	789577	39539	Predicted by at least one method	YP_001166957.1		Rsph17025_0746	756346	757065	-1	hypothetical protein
750038	789577	39539	Predicted by at least one method	YP_001166958.1		Rsph17025_0747	757123	758040	-1	rhodanese domain-containing protein
750038	789577	39539	Predicted by at least one method	YP_001166959.1		Rsph17025_0748	758273	759058	-1	ABC transporter-like protein
750038	789577	39539	Predicted by at least one method	YP_001166960.1		Rsph17025_0749	759055	759855	-1	binding-protein-dependent transport systems inner membrane component
750038	789577	39539	Predicted by at least one method	YP_001166961.1		Rsph17025_0750	759845	760699	-1	binding-protein-dependent transport systems inner membrane component
750038	789577	39539	Predicted by at least one method	YP_001166962.1		Rsph17025_0751	760765	761874	-1	nitrate/sulfonate/bicarbonate ABC transporter periplasmic components-like protein
750038	789577	39539	Predicted by at least one method	YP_001166963.1		Rsph17025_0752	761894	762853	-1	taurine dioxygenase
750038	789577	39539	Predicted by at least one method	YP_001166964.1		Rsph17025_0753	763377	764243	1	hypothetical protein
750038	789577	39539	Predicted by at least one method	YP_001166965.1		Rsph17025_0754	764290	766116	-1	SufS subfamily cysteine desulfurase
750038	789577	39539	Predicted by at least one method	YP_001166966.1		Rsph17025_0755	766091	767017	-1	hypothetical protein
750038	789577	39539	Predicted by at least one method	YP_001166967.1		Rsph17025_0756	767072	768016	-1	Serine O-acetyltransferase
750038	789577	39539	Predicted by at least one method	YP_001166968.1		Rsph17025_0757	768042	768491	-1	rhodanese domain-containing protein
750038	789577	39539	Predicted by at least one method	YP_001166969.1		Rsph17025_0758	768966	769550	1	hypothetical protein
750038	789577	39539	Predicted by at least one method	YP_001166970.1		Rsph17025_0759	769595	770962	1	hypothetical protein
750038	789577	39539	Predicted by at least one method	YP_001166971.1		Rsph17025_0760	771065	772873	1	sulfoacetaldehyde acetyltransferase
750038	789577	39539	Predicted by at least one method	YP_001166972.1		Rsph17025_0761	773004	774242	-1	binding-protein-dependent transport systems inner membrane component
750038	789577	39539	Predicted by at least one method	YP_001166973.1		Rsph17025_0762	774239	775075	-1	ABC transporter-like protein
750038	789577	39539	Predicted by at least one method	YP_001166974.1		Rsph17025_0763	775121	776116	-1	nitrate/sulfonate/bicarbonate ABC transporter periplasmic components-like protein
750038	789577	39539	Predicted by at least one method	YP_001166975.1		Rsph17025_0764	776699	777649	1	aliphatic sulfonate ABC transporter periplasmic ligand-binding protein
750038	789577	39539	Predicted by at least one method	YP_001166976.1		Rsph17025_0765	777660	778457	1	binding-protein-dependent transport systems inner membrane component
750038	789577	39539	Predicted by at least one method	YP_001166977.1		Rsph17025_0766	778457	779218	1	ABC transporter-like protein
750038	789577	39539	Predicted by at least one method	YP_001166978.1		Rsph17025_0767	779401	782172	1	molybdopterin oxidoreductase Fe4S4 region
750038	789577	39539	Predicted by at least one method	YP_001166979.1		Rsph17025_0768	782169	782882	1	4Fe-4S ferredoxin iron-sulfur binding domain-containing protein
750038	789577	39539	Predicted by at least one method	YP_001166980.1		Rsph17025_0769	782882	783769	1	DMSO reductase anchor subunit DmsC
750038	789577	39539	Predicted by at least one method	YP_001166981.1		Rsph17025_0770	783835	785187	-1	coenzyme F420-dependent N5 N10-methylene tetrahydromethanopterin reductase-like protein
750038	789577	39539	Predicted by at least one method	YP_001166982.1		Rsph17025_0771	785225	785788	-1	NADPH-dependent FMN reductase
750038	789577	39539	Predicted by at least one method	YP_001166983.1		Rsph17025_0772	785987	787342	-1	nitrogenase
750038	789577	39539	Predicted by at least one method	YP_001166984.1		Rsph17025_0773	787342	788703	-1	oxidoreductase/nitrogenase, component 1
750038	789577	39539	Predicted by at least one method	YP_001166985.1		Rsph17025_0774	788705	789577	-1	nitrogenase
807577	821716	14139	Predicted by at least one method	YP_001167004.1		Rsph17025_0793	807577	808416	-1	sulfate ABC transporter inner membrane subunit CysT
807577	821716	14139	Predicted by at least one method	YP_001167005.1		Rsph17025_0794	808418	809425	-1	sulfate ABC transporter periplasmic sulfate-binding protein
807577	821716	14139	Predicted by at least one method	YP_001167006.1		Rsph17025_0795	809490	809753	-1	hypothetical protein
807577	821716	14139	Predicted by at least one method	YP_001167007.1		Rsph17025_0796	810129	810698	1	BadM/Rrf2 family transcriptional regulator
807577	821716	14139	Predicted by at least one method	YP_001167008.1		Rsph17025_0797	810938	811258	1	transposase IS3/IS911 family protein
807577	821716	14139	Predicted by at least one method	YP_001167009.1		Rsph17025_0798	811324	811824	1	hypothetical protein
807577	821716	14139	Predicted by at least one method	YP_001167010.1		Rsph17025_0799	811821	812762	1	transposase, IS4 family protein
807577	821716	14139	Predicted by at least one method	YP_001167011.1		Rsph17025_0800	812821	813345	1	IstB ATP binding domain-containing protein
807577	821716	14139	Predicted by at least one method	YP_001167012.1		Rsph17025_0801	813571	813813	1	IstB ATP binding domain-containing protein
807577	821716	14139	Predicted by at least one method	YP_001167013.1		Rsph17025_0802	814150	815166	-1	transposase IS116/IS110/IS902 family protein
807577	821716	14139	Predicted by at least one method	YP_001167014.1		Rsph17025_0803	815341	816363	1	transposase IS116/IS110/IS902 family protein
807577	821716	14139	Predicted by at least one method	YP_001167015.1		Rsph17025_0804	816517	817641	1	transposase IS116/IS110/IS902 family protein
807577	821716	14139	Predicted by at least one method	YP_001167016.1		Rsph17025_0805	818059	820017	-1	hypothetical protein
807577	821716	14139	Predicted by at least one method	YP_001167017.1		Rsph17025_0806	820014	820499	-1	hypothetical protein
807577	821716	14139	Predicted by at least one method	YP_001167018.1		Rsph17025_0807	820496	821716	-1	hypothetical protein
816517	821716	5199	Predicted by at least one method	YP_001167015.1		Rsph17025_0804	816517	817641	1	transposase IS116/IS110/IS902 family protein
816517	821716	5199	Predicted by at least one method	YP_001167016.1		Rsph17025_0805	818059	820017	-1	hypothetical protein
816517	821716	5199	Predicted by at least one method	YP_001167017.1		Rsph17025_0806	820014	820499	-1	hypothetical protein
816517	821716	5199	Predicted by at least one method	YP_001167018.1		Rsph17025_0807	820496	821716	-1	hypothetical protein
839115	848905	9790	Predicted by at least one method	YP_001167032.1		Rsph17025_0823	839115	839921	-1	metallophosphoesterase
839115	848905	9790	Predicted by at least one method	YP_001167033.1		Rsph17025_0824	840227	840934	-1	PA-phosphatase-like phosphoesterase
839115	848905	9790	Predicted by at least one method	YP_001167034.1		Rsph17025_0825	841292	842035	1	membrane-bound lytic murein transglycosylase B-like protein
839115	848905	9790	Predicted by at least one method	YP_001167035.1		Rsph17025_0826	842178	843062	-1	phage integrase family protein
839115	848905	9790	Predicted by at least one method	YP_001167036.1		Rsph17025_0827	843574	844101	1	hypothetical protein
839115	848905	9790	Predicted by at least one method	YP_001167037.1		Rsph17025_0828	844006	846471	-1	hypothetical protein
839115	848905	9790	Predicted by at least one method	YP_001167038.1		Rsph17025_0829	846868	847257	1	transposase, IS4 family protein
839115	848905	9790	Predicted by at least one method	YP_001167039.1		Rsph17025_0830	847335	847640	1	hypothetical protein
839115	848905	9790	Predicted by at least one method	YP_001167040.1		Rsph17025_0831	847817	848905	1	phage integrase family protein
843574	847640	4066	Predicted by at least one method	YP_001167036.1		Rsph17025_0827	843574	844101	1	hypothetical protein
843574	847640	4066	Predicted by at least one method	YP_001167037.1		Rsph17025_0828	844006	846471	-1	hypothetical protein
843574	847640	4066	Predicted by at least one method	YP_001167038.1		Rsph17025_0829	846868	847257	1	transposase, IS4 family protein
843574	847640	4066	Predicted by at least one method	YP_001167039.1		Rsph17025_0830	847335	847640	1	hypothetical protein
1302674	1316123	13449	Predicted by at least one method	YP_001167469.1		Rsph17025_1263	1302674	1303477	1	Ku domain-containing protein
1302674	1316123	13449	Predicted by at least one method	YP_001167470.1		Rsph17025_1264	1303687	1304511	1	hypothetical protein
1302674	1316123	13449	Predicted by at least one method	YP_001167471.1		Rsph17025_1265	1304805	1305299	-1	hypothetical protein
1302674	1316123	13449	Predicted by at least one method	YP_001167472.1		Rsph17025_1266	1305371	1305547	1	hypothetical protein
1302674	1316123	13449	Predicted by at least one method	YP_001167473.1		Rsph17025_1267	1306661	1308745	1	hypothetical protein
1302674	1316123	13449	Predicted by at least one method	YP_001167474.1		Rsph17025_1268	1308742	1309401	1	hypothetical protein
1302674	1316123	13449	Predicted by at least one method	YP_001167475.1		Rsph17025_1269	1309398	1309778	1	hypothetical protein
1302674	1316123	13449	Predicted by at least one method	YP_001167476.1		Rsph17025_1270	1309790	1310179	1	hypothetical protein
1302674	1316123	13449	Predicted by at least one method	YP_001167477.1		Rsph17025_1271	1310339	1312063	-1	hypothetical protein
1302674	1316123	13449	Predicted by at least one method	YP_001167478.1		Rsph17025_1272	1313514	1314305	-1	putative phage repressor
1302674	1316123	13449	Predicted by at least one method	YP_001167479.1		Rsph17025_1273	1314329	1314595	1	hypothetical protein
1302674	1316123	13449	Predicted by at least one method	YP_001167480.1		Rsph17025_1274	1314607	1314879	1	histone family protein DNA-binding protein
1302674	1316123	13449	Predicted by at least one method	YP_001167481.1		Rsph17025_1275	1315211	1315567	1	hypothetical protein
1302674	1316123	13449	Predicted by at least one method	YP_001167482.1		Rsph17025_1276	1315564	1315839	1	hypothetical protein
1302674	1316123	13449	Predicted by at least one method	YP_001167483.1		Rsph17025_1277	1315839	1316123	1	hypothetical protein
1309790	1314305	4515	Predicted by at least one method	YP_001167476.1		Rsph17025_1270	1309790	1310179	1	hypothetical protein
1309790	1314305	4515	Predicted by at least one method	YP_001167477.1		Rsph17025_1271	1310339	1312063	-1	hypothetical protein
1309790	1314305	4515	Predicted by at least one method	YP_001167478.1		Rsph17025_1272	1313514	1314305	-1	putative phage repressor
1377786	1395487	17701	Predicted by at least one method	YP_001167546.1		Rsph17025_1342	1377352	1377789	1	response regulator receiver protein
1377786	1395487	17701	Predicted by at least one method	YP_001167547.1		Rsph17025_1343	1377786	1378838	1	signal transduction histidine kinase
1377786	1395487	17701	Predicted by at least one method	YP_001167548.1		Rsph17025_1344	1378921	1380330	-1	glutamine synthetase, type I
1377786	1395487	17701	Predicted by at least one method	YP_001167549.1		Rsph17025_1345	1380412	1380750	-1	nitrogen regulatory protein P-II
1377786	1395487	17701	Predicted by at least one method	YP_001167550.1		Rsph17025_1348	1382464	1382934	-1	hypothetical protein
1377786	1395487	17701	Predicted by at least one method	YP_001167551.1	tig	Rsph17025_1349	1383244	1384578	1	trigger factor
1377786	1395487	17701	Predicted by at least one method	YP_001167552.1	rplI	Rsph17025_1350	1384781	1385350	-1	50S ribosomal protein L9
1377786	1395487	17701	Predicted by at least one method	YP_001167553.1	rpsR	Rsph17025_1351	1385361	1385588	-1	30S ribosomal protein S18
1377786	1395487	17701	Predicted by at least one method	YP_001167554.1	rpsF	Rsph17025_1352	1385609	1386007	-1	30S ribosomal protein S6
1377786	1395487	17701	Predicted by at least one method	YP_001167555.1		Rsph17025_1353	1386543	1386827	1	hypothetical protein
1377786	1395487	17701	Predicted by at least one method	YP_001167556.1		Rsph17025_1354	1386824	1388236	1	hypothetical protein
1377786	1395487	17701	Predicted by at least one method	YP_001167557.1		Rsph17025_1355	1388713	1388955	1	hypothetical protein
1377786	1395487	17701	Predicted by at least one method	YP_001167558.1		Rsph17025_1356	1389040	1390221	1	HK97 family phage portal protein
1377786	1395487	17701	Predicted by at least one method	YP_001167559.1		Rsph17025_1357	1390211	1390606	1	hypothetical protein
1377786	1395487	17701	Predicted by at least one method	YP_001167560.1		Rsph17025_1358	1390606	1391121	1	HK97 family phage prohead protease
1377786	1395487	17701	Predicted by at least one method	YP_001167561.1		Rsph17025_1359	1391121	1392278	1	HK97 family phage major capsid protein
1377786	1395487	17701	Predicted by at least one method	YP_001167562.1		Rsph17025_1360	1392278	1392649	1	hypothetical protein
1377786	1395487	17701	Predicted by at least one method	YP_001167563.1		Rsph17025_1361	1392662	1393039	1	hypothetical protein
1377786	1395487	17701	Predicted by at least one method	YP_001167564.1		Rsph17025_1362	1393039	1393395	1	HNH endonuclease
1377786	1395487	17701	Predicted by at least one method	YP_001167565.1		Rsph17025_1363	1393395	1393874	1	hypothetical protein
1377786	1395487	17701	Predicted by at least one method	YP_001167566.1		Rsph17025_1364	1393879	1394343	1	hypothetical protein
1377786	1395487	17701	Predicted by at least one method	YP_001167567.1		Rsph17025_1365	1394353	1394664	1	hypothetical protein
1377786	1395487	17701	Predicted by at least one method	YP_001167568.1		Rsph17025_1366	1394664	1395077	1	HK97 family phage protein
1377786	1395487	17701	Predicted by at least one method	YP_001167569.1		Rsph17025_1367	1395074	1395487	1	hypothetical protein
1439853	1445550	5697	Predicted by at least one method	YP_001167615.1		Rsph17025_1413	1439853	1441052	1	integrase catalytic subunit
1439853	1445550	5697	Predicted by at least one method	YP_001167616.1		Rsph17025_1414	1441877	1443982	-1	hypothetical protein
1439853	1445550	5697	Predicted by at least one method	YP_001167617.1		Rsph17025_1415	1444431	1444853	1	transposase IS3/IS911 family protein
1439853	1445550	5697	Predicted by at least one method	YP_001167618.1		Rsph17025_1416	1444850	1445104	1	IS66 Orf2 family protein
1439853	1445550	5697	Predicted by at least one method	YP_001167619.1		Rsph17025_1417	1445128	1445550	1	transposase IS3/IS911 family protein
1439853	1445550	5697	Predicted by at least one method	YP_001167620.1		Rsph17025_1418	1445547	1445900	1	IS66 Orf2 family protein
1444850	1458658	13808	Predicted by at least one method	YP_001167617.1		Rsph17025_1415	1444431	1444853	1	transposase IS3/IS911 family protein
1444850	1458658	13808	Predicted by at least one method	YP_001167618.1		Rsph17025_1416	1444850	1445104	1	IS66 Orf2 family protein
1444850	1458658	13808	Predicted by at least one method	YP_001167619.1		Rsph17025_1417	1445128	1445550	1	transposase IS3/IS911 family protein
1444850	1458658	13808	Predicted by at least one method	YP_001167620.1		Rsph17025_1418	1445547	1445900	1	IS66 Orf2 family protein
1444850	1458658	13808	Predicted by at least one method	YP_001167621.1		Rsph17025_1419	1445969	1447540	1	transposase IS66
1444850	1458658	13808	Predicted by at least one method	YP_001167622.1		Rsph17025_1421	1448773	1452339	-1	hypothetical protein
1444850	1458658	13808	Predicted by at least one method	YP_001167623.1		Rsph17025_1422	1452972	1455119	-1	ATPase central domain-containing protein
1444850	1458658	13808	Predicted by at least one method	YP_001167624.1		Rsph17025_1423	1455286	1455741	1	hypothetical protein
1444850	1458658	13808	Predicted by at least one method	YP_001167625.1		Rsph17025_1424	1456837	1457391	1	hypothetical protein
1444850	1458658	13808	Predicted by at least one method	YP_001167626.1		Rsph17025_1425	1457912	1458658	1	hypothetical protein
1444850	1458658	13808	Predicted by at least one method	YP_001167627.1		Rsph17025_1426	1458655	1461060	1	hypothetical protein
1837682	1845213	7531	Predicted by at least one method	YP_001167988.1		Rsph17025_1790	1837682	1839766	1	methyl-accepting chemotaxis sensory transducer
1837682	1845213	7531	Predicted by at least one method	YP_001167989.1		Rsph17025_1791	1839825	1840424	1	chemoreceptor glutamine deamidase CheD
1837682	1845213	7531	Predicted by at least one method	YP_001167990.1		Rsph17025_1792	1840421	1840720	1	hypothetical protein
1837682	1845213	7531	Predicted by at least one method	YP_001167991.1		Rsph17025_1793	1840695	1841063	1	response regulator receiver protein
1837682	1845213	7531	Predicted by at least one method	YP_001167992.1		Rsph17025_1794	1841071	1843131	1	CheA signal transduction histidine kinase
1837682	1845213	7531	Predicted by at least one method	YP_001167993.1		Rsph17025_1795	1843133	1843591	1	putative CheW protein
1837682	1845213	7531	Predicted by at least one method	YP_001167994.1		Rsph17025_1796	1843588	1844472	1	protein-glutamate O-methyltransferase
1837682	1845213	7531	Predicted by at least one method	YP_001167995.1		Rsph17025_1797	1844483	1844869	1	response regulator receiver protein
1837682	1845213	7531	Predicted by at least one method	YP_001167996.1		Rsph17025_1798	1844866	1845213	1	hypothetical protein
1840695	1848108	7413	Predicted by at least one method	YP_001167990.1		Rsph17025_1792	1840421	1840720	1	hypothetical protein
1840695	1848108	7413	Predicted by at least one method	YP_001167991.1		Rsph17025_1793	1840695	1841063	1	response regulator receiver protein
1840695	1848108	7413	Predicted by at least one method	YP_001167992.1		Rsph17025_1794	1841071	1843131	1	CheA signal transduction histidine kinase
1840695	1848108	7413	Predicted by at least one method	YP_001167993.1		Rsph17025_1795	1843133	1843591	1	putative CheW protein
1840695	1848108	7413	Predicted by at least one method	YP_001167994.1		Rsph17025_1796	1843588	1844472	1	protein-glutamate O-methyltransferase
1840695	1848108	7413	Predicted by at least one method	YP_001167995.1		Rsph17025_1797	1844483	1844869	1	response regulator receiver protein
1840695	1848108	7413	Predicted by at least one method	YP_001167996.1		Rsph17025_1798	1844866	1845213	1	hypothetical protein
1840695	1848108	7413	Predicted by at least one method	YP_001167997.1		Rsph17025_1799	1845387	1845632	-1	hypothetical protein
1840695	1848108	7413	Predicted by at least one method	YP_001167998.1		Rsph17025_1800	1845796	1847079	1	transposase IS116/IS110/IS902 family protein
1840695	1848108	7413	Predicted by at least one method	YP_001167999.1		Rsph17025_1801	1847260	1848108	-1	hypothetical protein
1845796	1851964	6168	Predicted by at least one method	YP_001167998.1		Rsph17025_1800	1845796	1847079	1	transposase IS116/IS110/IS902 family protein
1845796	1851964	6168	Predicted by at least one method	YP_001167999.1		Rsph17025_1801	1847260	1848108	-1	hypothetical protein
1845796	1851964	6168	Predicted by at least one method	YP_001168000.1		Rsph17025_1803	1848778	1849041	-1	transposase IS3/IS911 family protein
1845796	1851964	6168	Predicted by at least one method	YP_001168001.1		Rsph17025_1804	1849155	1849589	-1	transposase IS3/IS911 family protein
1845796	1851964	6168	Predicted by at least one method	YP_001168002.1		Rsph17025_1805	1849827	1850399	1	transposase, IS4 family protein
1845796	1851964	6168	Predicted by at least one method	YP_001168003.1		Rsph17025_1806	1851044	1851445	-1	hypothetical protein
1845796	1851964	6168	Predicted by at least one method	YP_001168004.1		Rsph17025_1807	1851542	1851964	1	transposase IS3/IS911 family protein
1845796	1851964	6168	Predicted by at least one method	YP_001168005.1		Rsph17025_1808	1851961	1852314	1	IS66 Orf2 family protein
1857250	1869322	12072	Predicted by at least one method	YP_001168011.1		Rsph17025_1814	1857250	1858209	1	integrase catalytic subunit
1857250	1869322	12072	Predicted by at least one method	YP_001168012.1		Rsph17025_1815	1858469	1859041	1	transposase, IS4 family protein
1857250	1869322	12072	Predicted by at least one method	YP_001168013.1		Rsph17025_1816	1859334	1859732	-1	single-strand binding protein
1857250	1869322	12072	Predicted by at least one method	YP_001168014.1		Rsph17025_1817	1859746	1860006	-1	hypothetical protein
1857250	1869322	12072	Predicted by at least one method	YP_001168015.1		Rsph17025_1818	1860290	1860928	-1	hypothetical protein
1857250	1869322	12072	Predicted by at least one method	YP_001168016.1		Rsph17025_1819	1860925	1861662	-1	ERF family protein
1857250	1869322	12072	Predicted by at least one method	YP_001168017.1		Rsph17025_1820	1861751	1862323	-1	transposase, IS4 family protein
1857250	1869322	12072	Predicted by at least one method	YP_001168018.1		Rsph17025_1821	1862375	1862740	-1	hypothetical protein
1857250	1869322	12072	Predicted by at least one method	YP_001168019.1		Rsph17025_1822	1863008	1865944	-1	UvrD/REP helicase
1857250	1869322	12072	Predicted by at least one method	YP_001168020.1		Rsph17025_1823	1866159	1866425	-1	hypothetical protein
1857250	1869322	12072	Predicted by at least one method	YP_001168021.1		Rsph17025_1824	1867542	1867796	1	hypothetical protein
1857250	1869322	12072	Predicted by at least one method	YP_001168022.1		Rsph17025_1825	1867801	1868109	1	plasmid stabilization system protein
1857250	1869322	12072	Predicted by at least one method	YP_001168023.1		Rsph17025_1826	1868439	1868738	1	transposase IS3/IS911 family protein
1857250	1869322	12072	Predicted by at least one method	YP_001168024.1		Rsph17025_1827	1868735	1869322	1	hypothetical protein
2156742	2165852	9110	Predicted by at least one method	YP_001168319.1		Rsph17025_2123	2156742	2157026	-1	hypothetical protein
2156742	2165852	9110	Predicted by at least one method	YP_001168320.1		Rsph17025_2124	2157026	2157301	-1	hypothetical protein
2156742	2165852	9110	Predicted by at least one method	YP_001168321.1		Rsph17025_2125	2157298	2157654	-1	hypothetical protein
2156742	2165852	9110	Predicted by at least one method	YP_001168322.1		Rsph17025_2126	2157986	2158258	-1	histone family protein DNA-binding protein
2156742	2165852	9110	Predicted by at least one method	YP_001168323.1		Rsph17025_2127	2158270	2158569	-1	hypothetical protein
2156742	2165852	9110	Predicted by at least one method	YP_001168324.1		Rsph17025_2128	2158656	2159351	1	putative phage repressor
2156742	2165852	9110	Predicted by at least one method	YP_001168325.1		Rsph17025_2129	2160686	2161105	1	HNH endonuclease
2156742	2165852	9110	Predicted by at least one method	YP_001168326.1		Rsph17025_2130	2161300	2161704	-1	integrase catalytic subunit
2156742	2165852	9110	Predicted by at least one method	YP_001168327.1		Rsph17025_2132	2163560	2164483	1	IstB ATP binding domain-containing protein
2156742	2165852	9110	Predicted by at least one method	YP_001168328.1		Rsph17025_2133	2164504	2164893	1	transposase, IS4 family protein
2156742	2165852	9110	Predicted by at least one method	YP_001168329.1		Rsph17025_2134	2164890	2165201	1	IstB ATP binding domain-containing protein
2156742	2165852	9110	Predicted by at least one method	YP_001168330.1		Rsph17025_2135	2165374	2165568	-1	DNA replication protein-like protein
2156742	2165852	9110	Predicted by at least one method	YP_001168331.1		Rsph17025_2136	2165664	2165852	-1	prevent-host-death family protein
2229864	2243181	13317	Predicted by at least one method	YP_001168394.1		Rsph17025_2199	2229864	2230883	1	ribose-phosphate pyrophosphokinase
2229864	2243181	13317	Predicted by at least one method	YP_001168395.1	atpC	Rsph17025_2200	2231062	2231460	-1	F0F1 ATP synthase subunit epsilon
2229864	2243181	13317	Predicted by at least one method	YP_001168396.1		Rsph17025_2201	2231470	2232897	-1	F0F1 ATP synthase subunit beta
2229864	2243181	13317	Predicted by at least one method	YP_001168397.1		Rsph17025_2202	2232915	2233784	-1	F0F1 ATP synthase subunit gamma
2229864	2243181	13317	Predicted by at least one method	YP_001168398.1		Rsph17025_2203	2233807	2235345	-1	F0F1 ATP synthase subunit alpha
2229864	2243181	13317	Predicted by at least one method	YP_001168399.1		Rsph17025_2204	2235346	2235906	-1	ATP synthase F1 subunit delta
2229864	2243181	13317	Predicted by at least one method	YP_001168400.1		Rsph17025_2205	2236211	2236999	-1	hypothetical protein
2229864	2243181	13317	Predicted by at least one method	YP_001168401.1		Rsph17025_2206	2237063	2237830	1	hydroxyacylglutathione hydrolase
2229864	2243181	13317	Predicted by at least one method	YP_001168402.1		Rsph17025_2207	2237960	2240311	1	ATP-dependent Clp protease, ATP-binding subunit clpA
2229864	2243181	13317	Predicted by at least one method	YP_001168403.1		Rsph17025_2208	2240425	2242002	-1	hypothetical protein
2229864	2243181	13317	Predicted by at least one method	YP_001168404.1		Rsph17025_2209	2242006	2243181	-1	hypothetical protein
