# Supplementary material for: Comparative genome analysis of marine purple sulfur bacterium Marichromatium gracile YL28 reveals the diverse nitrogen cycle mechanisms and habitat-specific traits
Source: Sci Rep. 2018 Dec 13;8:17803. doi: 10.1038/s41598-018-36160-2 (PMC6292899; doi:10.1038/s41598-018-36160-2)
Supplement: Supplementary file 5 — Supplementary Table 4 [file 41598_2018_36160_MOESM5_ESM.xlsx]

## Sheet: Supplemental Table ST3
Island start	Island end	Length	Method	Gene name	Gene ID	Locus	Gene start	Gene end	Strand	Product	External Annotations
407932	431936	24004	Predicted by at least one method	YP_425428.1		Rru_A0336	407932	408774	1	hypothetical protein
407932	431936	24004	Predicted by at least one method	YP_425429.1		Rru_A0337	408932	409318	-1	transcriptional regulator
407932	431936	24004	Predicted by at least one method	YP_425430.1		Rru_A0338	409373	409699	1	hypothetical protein
407932	431936	24004	Predicted by at least one method	YP_425431.1		Rru_A0339	409696	410487	1	short-chain dehydrogenase
407932	431936	24004	Predicted by at least one method	YP_425432.1		Rru_A0340	411275	413932	1	CRISPR-associated helicase Cas3 family protein
407932	431936	24004	Predicted by at least one method	YP_425433.1		Rru_A0341	414192	415475	1	CRISPR-associated Cse1 family protein
407932	431936	24004	Predicted by at least one method	YP_425434.1		Rru_A0342	415472	415879	1	hypothetical protein
407932	431936	24004	Predicted by at least one method	YP_425435.1		Rru_A0343	415869	416432	1	hypothetical protein
407932	431936	24004	Predicted by at least one method	YP_425436.1		Rru_A0344	416445	417590	1	CRISPR-associated Cse4 family protein
407932	431936	24004	Predicted by at least one method	YP_425437.1		Rru_A0345	417583	418332	1	CRISPR-associated Cas5e family protein
407932	431936	24004	Predicted by at least one method	YP_425438.1		Rru_A0346	418329	419060	1	CRISPR-associated Cse3 family protein
407932	431936	24004	Predicted by at least one method	YP_425439.1		Rru_A0347	419071	419952	1	CRISPR-associated Cas1 family protein
407932	431936	24004	Predicted by at least one method	YP_425440.1		Rru_A0348	419952	420275	1	CRISPR-associated Cas2 family protein
407932	431936	24004	Predicted by at least one method	YP_425441.1		Rru_A0349	422688	423035	-1	hypothetical protein
407932	431936	24004	Predicted by at least one method	YP_425442.1		Rru_A0350	423032	423388	-1	helix-turn-helix protein, CopG
407932	431936	24004	Predicted by at least one method	YP_425443.1		Rru_A0351	424643	425245	1	hypothetical protein
407932	431936	24004	Predicted by at least one method	YP_425444.1		Rru_A0352	425278	426108	-1	hypothetical protein
407932	431936	24004	Predicted by at least one method	YP_425445.1		Rru_A0353	426330	426539	-1	phage transcriptional regulator, AlpA
407932	431936	24004	Predicted by at least one method	YP_425446.1		Rru_A0354	427472	428680	-1	phage integrase
407932	431936	24004	Predicted by at least one method	YP_425447.1	guaA	Rru_A0355	428986	430563	-1	GMP synthase
407932	431936	24004	Predicted by at least one method	YP_425448.1		Rru_A0356	430719	431936	-1	isocitrate dehydrogenase
603321	607532	4211	Predicted by at least one method	YP_425600.1		Rru_A0509	603321	603644	1	hypothetical protein
603321	607532	4211	Predicted by at least one method	YP_425601.1		Rru_A0510	603655	603951	-1	hypothetical protein
603321	607532	4211	Predicted by at least one method	YP_425602.1		Rru_A0511	603964	606573	-1	DEAD/DEAH box helicase
603321	607532	4211	Predicted by at least one method	YP_425603.1		Rru_A0512	606570	607532	-1	hypothetical protein
917373	921860	4487	Predicted by at least one method	YP_425862.1		Rru_A0771	917373	921860	1	hypothetical protein
960586	1011478	50892	Predicted by at least one method	YP_425896.1		Rru_A0805	960586	961362	-1	conjugal transfer protein
960586	1011478	50892	Predicted by at least one method	YP_425897.1		Rru_A0806	961366	961635	-1	conjugal transfer protein
960586	1011478	50892	Predicted by at least one method	YP_425898.1		Rru_A0807	961635	961967	-1	conjugal transfer protein TrbC
960586	1011478	50892	Predicted by at least one method	YP_425899.1		Rru_A0808	961964	962944	-1	type II secretion system protein E
960586	1011478	50892	Predicted by at least one method	YP_425900.1		Rru_A0809	964687	966627	1	hypothetical protein
960586	1011478	50892	Predicted by at least one method	YP_425901.1		Rru_A0810	966643	966933	1	hypothetical protein
960586	1011478	50892	Predicted by at least one method	YP_425902.1		Rru_A0811	967217	967687	-1	helix-turn-helix protein, CopG
960586	1011478	50892	Predicted by at least one method	YP_425903.1		Rru_A0814	969912	970436	-1	hypothetical protein
960586	1011478	50892	Predicted by at least one method	YP_425904.1		Rru_A0815	970433	970804	-1	hypothetical protein
960586	1011478	50892	Predicted by at least one method	YP_425905.1		Rru_A0816	970931	972742	-1	hypothetical protein
960586	1011478	50892	Predicted by at least one method	YP_425906.1		Rru_A0817	973250	973960	1	transposase
960586	1011478	50892	Predicted by at least one method	YP_425907.1		Rru_A0818	973938	974273	-1	hypothetical protein
960586	1011478	50892	Predicted by at least one method	YP_425908.1		Rru_A0819	974936	976897	1	asparagine synthase
960586	1011478	50892	Predicted by at least one method	YP_425909.1		Rru_A0820	976916	977821	-1	Hpr(Ser) kinase/phosphatase
960586	1011478	50892	Predicted by at least one method	YP_425910.1		Rru_A0821	977821	978279	-1	hypothetical protein
960586	1011478	50892	Predicted by at least one method	YP_425911.1		Rru_A0822	978276	978554	-1	hypothetical protein
960586	1011478	50892	Predicted by at least one method	YP_425912.1		Rru_A0823	978773	979678	1	cupin region
960586	1011478	50892	Predicted by at least one method	YP_425913.1		Rru_A0825	980281	980577	1	transposase
960586	1011478	50892	Predicted by at least one method	YP_425914.1		Rru_A0826	980651	980821	1	hypothetical protein
960586	1011478	50892	Predicted by at least one method	YP_425915.1		Rru_A0827	980826	981182	1	hypothetical protein
960586	1011478	50892	Predicted by at least one method	YP_425916.1		Rru_A0828	981431	983689	1	CRISPR-associated helicase Cas3 family protein
960586	1011478	50892	Predicted by at least one method	YP_425917.1		Rru_A0829	983701	984366	1	CRISPR-associated RAMP Csd5d family protein
960586	1011478	50892	Predicted by at least one method	YP_425918.1		Rru_A0830	984363	986186	1	CRISPR-associated RAMP Csd1 family protein
960586	1011478	50892	Predicted by at least one method	YP_425919.1		Rru_A0831	986183	987136	1	CRISPR-associated Csd2 family protein
960586	1011478	50892	Predicted by at least one method	YP_425920.1		Rru_A0832	987157	987843	1	CRISPR-associated exonuclease Cas4 family protein
960586	1011478	50892	Predicted by at least one method	YP_425921.1		Rru_A0833	987840	988874	1	CRISPR-associated Cas1 family protein
960586	1011478	50892	Predicted by at least one method	YP_425922.1		Rru_A0834	988890	989177	1	CRISPR-associated Cas2 family protein
960586	1011478	50892	Predicted by at least one method	YP_425923.1		Rru_A0835	989355	989657	-1	hypothetical protein
960586	1011478	50892	Predicted by at least one method	YP_425924.1		Rru_A0836	992381	992809	-1	hypothetical protein
960586	1011478	50892	Predicted by at least one method	YP_425925.1		Rru_A0837	992802	996059	-1	hypothetical protein
960586	1011478	50892	Predicted by at least one method	YP_425926.1		Rru_A0838	996371	998386	-1	TonB-dependent receptor
960586	1011478	50892	Predicted by at least one method	YP_425927.1		Rru_A0839	998548	999531	1	AraC family transcriptional regulator
960586	1011478	50892	Predicted by at least one method	YP_425928.1		Rru_A0840	999781	1001100	1	major facilitator transporter
960586	1011478	50892	Predicted by at least one method	YP_425929.1		Rru_A0841	1001352	1002242	1	AraC family transcriptional regulator
960586	1011478	50892	Predicted by at least one method	YP_425930.1		Rru_A0842	1002441	1002698	1	hypothetical protein
960586	1011478	50892	Predicted by at least one method	YP_425931.1		Rru_A0843	1002695	1004428	1	ABC transporter
960586	1011478	50892	Predicted by at least one method	YP_425932.1		Rru_A0844	1004425	1006134	1	ABC transporter
960586	1011478	50892	Predicted by at least one method	YP_425933.1		Rru_A0845	1006331	1008442	1	TonB-dependent siderophore receptor
960586	1011478	50892	Predicted by at least one method	YP_425934.1		Rru_A0846	1008442	1008726	1	hypothetical protein
960586	1011478	50892	Predicted by at least one method	YP_425935.1		Rru_A0847	1008727	1010244	1	PepSY-associated TM helix
960586	1011478	50892	Predicted by at least one method	YP_425936.1		Rru_A0848	1010237	1011478	1	major facilitator transporter
964687	970436	5749	Predicted by at least one method	YP_425900.1		Rru_A0809	964687	966627	1	hypothetical protein
964687	970436	5749	Predicted by at least one method	YP_425901.1		Rru_A0810	966643	966933	1	hypothetical protein
964687	970436	5749	Predicted by at least one method	YP_425902.1		Rru_A0811	967217	967687	-1	helix-turn-helix protein, CopG
964687	970436	5749	Predicted by at least one method	YP_425903.1		Rru_A0814	969912	970436	-1	hypothetical protein
964687	970436	5749	Predicted by at least one method	YP_425904.1		Rru_A0815	970433	970804	-1	hypothetical protein
989355	996059	6704	Predicted by at least one method	YP_425923.1		Rru_A0835	989355	989657	-1	hypothetical protein
989355	996059	6704	Predicted by at least one method	YP_425924.1		Rru_A0836	992381	992809	-1	hypothetical protein
989355	996059	6704	Predicted by at least one method	YP_425925.1		Rru_A0837	992802	996059	-1	hypothetical protein
1512945	1517793	4848	Predicted by at least one method	YP_426373.1		Rru_A1285	1512945	1517420	1	WD-40 repeat-containing protein
1512945	1517793	4848	Predicted by at least one method	YP_426374.1		Rru_A1286	1517461	1517793	1	hypothetical protein
1713344	1720312	6968	Predicted by at least one method	YP_426536.1		Rru_A1448	1713344	1713886	-1	arsenical resistance operon trans-acting repressor ArsD
1713344	1720312	6968	Predicted by at least one method	YP_426537.1		Rru_A1449	1713883	1714959	-1	bile acid:sodium symporter
1713344	1720312	6968	Predicted by at least one method	YP_426538.1		Rru_A1450	1715068	1716021	-1	ArsR family transcriptional regulator
1713344	1720312	6968	Predicted by at least one method	YP_426539.1		Rru_A1451	1716317	1716646	1	hypothetical protein
1713344	1720312	6968	Predicted by at least one method	YP_426540.1		Rru_A1452	1716729	1717361	-1	N-acetyltransferase GCN5
1713344	1720312	6968	Predicted by at least one method	YP_426541.1		Rru_A1453	1717371	1717934	-1	phage tail Collar
1713344	1720312	6968	Predicted by at least one method	YP_426542.1		Rru_A1454	1717957	1718493	-1	phage tail Collar
1713344	1720312	6968	Predicted by at least one method	YP_426543.1		Rru_A1455	1718523	1719083	-1	phage tail Collar
1713344	1720312	6968	Predicted by at least one method	YP_426544.1		Rru_A1456	1719350	1720312	1	AraC family transcriptional regulator
1786025	1790116	4091	Predicted by at least one method	YP_426600.1		Rru_A1512	1786025	1786315	1	ISSo9, nucleotidyltransferase domain-containing protein
1786025	1790116	4091	Predicted by at least one method	YP_426601.1		Rru_A1513	1786312	1786719	1	hypothetical protein
1786025	1790116	4091	Predicted by at least one method	YP_426602.1		Rru_A1515	1789275	1789652	-1	IS4 family transposase
1786025	1790116	4091	Predicted by at least one method	YP_426603.1		Rru_A1516	1789649	1790116	-1	transposase
1935149	1940680	5531	Predicted by at least one method	YP_426734.1		Rru_A1647	1935149	1939624	-1	hypothetical protein
1935149	1940680	5531	Predicted by at least one method	YP_426735.1		Rru_A1648	1940050	1940394	1	helix-turn-helix protein, CopG
1935149	1940680	5531	Predicted by at least one method	YP_426736.1		Rru_A1649	1940486	1940680	1	hypothetical protein
1935149	1940680	5531	Predicted by at least one method	YP_426737.1		Rru_A1650	1940652	1941794	-1	hypothetical protein
1999261	2003555	4294	Predicted by at least one method	YP_426794.1		Rru_A1707	1999261	1999929	-1	hypothetical protein
1999261	2003555	4294	Predicted by at least one method	YP_426795.1		Rru_A1708	2002553	2002648	-1	hypothetical protein
1999261	2003555	4294	Predicted by at least one method	YP_426796.1		Rru_A1709	2002802	2003296	-1	PilT protein-like
1999261	2003555	4294	Predicted by at least one method	YP_426797.1		Rru_A1710	2003283	2003555	-1	prevent-host-death protein
3804260	3829936	25676	Predicted by at least one method	YP_428386.1		Rru_A3304	3803515	3804267	1	ABC transporter ATP-binding protein
3804260	3829936	25676	Predicted by at least one method	YP_428387.1		Rru_A3305	3804260	3804988	1	ABC transporter ATP-binding protein
3804260	3829936	25676	Predicted by at least one method	YP_428388.1		Rru_A3306	3804981	3805868	1	inner-membrane translocator
3804260	3829936	25676	Predicted by at least one method	YP_428389.1		Rru_A3307	3805869	3806813	1	inner-membrane translocator
3804260	3829936	25676	Predicted by at least one method	YP_428390.1		Rru_A3308	3813402	3814118	1	transposase
3804260	3829936	25676	Predicted by at least one method	YP_428391.1		Rru_A3309	3814171	3814932	1	sulfotransferase
3804260	3829936	25676	Predicted by at least one method	YP_428392.1		Rru_A3310	3815179	3815637	-1	ISMca6, transposase, OrfB
3804260	3829936	25676	Predicted by at least one method	YP_428393.1		Rru_A3311	3816283	3816618	-1	plasmid maintenance system antidote protein
3804260	3829936	25676	Predicted by at least one method	YP_428394.1		Rru_A3312	3816901	3817620	-1	resolvase-like protein
3804260	3829936	25676	Predicted by at least one method	YP_428395.1		Rru_A3313	3818575	3819504	-1	minor capsid protein 10
3804260	3829936	25676	Predicted by at least one method	YP_428396.1		Rru_A3314	3822138	3822866	-1	phage-encoded protein-like protein
3804260	3829936	25676	Predicted by at least one method	YP_428397.1		Rru_A3316	3824154	3825854	-1	phage integrase
3804260	3829936	25676	Predicted by at least one method	YP_428398.1		Rru_A3317	3826395	3827531	1	hypothetical protein
3804260	3829936	25676	Predicted by at least one method	YP_428399.1		Rru_A3318	3827625	3829229	-1	gamma-glutamyltransferase
3804260	3829936	25676	Predicted by at least one method	YP_428400.1		Rru_A3319	3829379	3829936	1	xanthine-guanine phosphoribosyltransferase
3816163	3825941	9778	Predicted by at least one method	YP_428393.1		Rru_A3311	3816283	3816618	-1	plasmid maintenance system antidote protein
3816163	3825941	9778	Predicted by at least one method	YP_428394.1		Rru_A3312	3816901	3817620	-1	resolvase-like protein
3816163	3825941	9778	Predicted by at least one method	YP_428395.1		Rru_A3313	3818575	3819504	-1	minor capsid protein 10
3816163	3825941	9778	Predicted by at least one method	YP_428396.1		Rru_A3314	3822138	3822866	-1	phage-encoded protein-like protein
3816163	3825941	9778	Predicted by at least one method	YP_428397.1		Rru_A3316	3824154	3825854	-1	phage integrase
4283765	4293442	9677	Predicted by at least one method	YP_428814.1		Rru_A3733	4283765	4284328	-1	HNH endonuclease
4283765	4293442	9677	Predicted by at least one method	YP_428815.1		Rru_A3734	4284486	4285367	1	glutamyl-tRNA synthetase
4283765	4293442	9677	Predicted by at least one method	YP_428816.1		Rru_A3735	4285412	4285876	1	hypothetical protein
4283765	4293442	9677	Predicted by at least one method	YP_428817.1		Rru_A3736	4285876	4286337	1	hypothetical protein
4283765	4293442	9677	Predicted by at least one method	YP_428818.1		Rru_A3737	4286428	4287762	1	KAP P-loop protein
4283765	4293442	9677	Predicted by at least one method	YP_428819.1		Rru_A3738	4287772	4288758	-1	tyrosine recombinase XerD subunit
4283765	4293442	9677	Predicted by at least one method	YP_428820.1		Rru_A3739	4288755	4290449	-1	hypothetical protein
4283765	4293442	9677	Predicted by at least one method	YP_428821.1		Rru_A3740	4290807	4291373	1	shikimate kinase
4283765	4293442	9677	Predicted by at least one method	YP_428822.1	aroB	Rru_A3741	4291370	4292527	1	3-dehydroquinate synthase
4283765	4293442	9677	Predicted by at least one method	YP_428823.1		Rru_A3742	4292553	4293284	1	hypothetical protein
4283765	4293442	9677	Predicted by at least one method	YP_428824.1		Rru_A3743	4293281	4293442	1	hypothetical protein
4301226	4305737	4511	Predicted by at least one method	YP_428834.1		Rru_A3753	4301226	4305737	-1	hypothetical protein
